# Supplementary material for: Sustained RNA virome diversity in Antarctic penguins and their ticks
Source: ISME J. 2020 Apr 14;14(7):1768–82. doi: 10.1038/s41396-020-0643-1 (PMC7305176; doi:10.1038/s41396-020-0643-1)
Supplement: Supplementary file 2 — Supplemental Material Table S2 [file 41396_2020_643_MOESM2_ESM.xlsx]

## Sheet: Sheet1
Library Metadata	Host association	Family	Taxonomy	Official name	Length	Segments	Coding complete?	Novel Virus?	Top blast hit	% similarity
Gentoo Penguin, Kopaitik Island	Vertebrate Associated	Coronaviridae	Coronaviridae, Deltacoronavirus	Deltacoronavirus/Gentoo Penguin	26095	1	Yes	No	White-eye coronavirus HKU16	72.4
Gentoo Penguin, Kopaitik Island	Vertebrate Associated	Reoviridae	Reoviridae, Rotavirus	Shackleton Virus	3529	4 of 11	No	Yes	Ruddy turnstone rotavirus	0.6139
Chinstrap Penguin, Kopaitik Island	Vertebrate Associated	Picornaviridae	Picornaviridae, Unassigned	Amundsen Virus	909	1	No	Yes	Shrew hepatovirus	40.5
Chinstrap Penguin, Kopaitik Island	Vertebrate Associated	Picornaviridae	Picornaviridae, Unassigned	Wedell Virus	7980	1	Yes	Yes	Sharp-tailed sandpiper picornavirus B-like	0.5168
Chinstrap Penguin, King George Island	Vertebrate Associated	Herpesviridae	Herpesviridae, Alphaherpesvirus	Oates virus	1849	1	No	Yes	Gallid alphaherpesvirus 1	0.34
Chinstrap Penguin, King George Island	Vertebrate Associated	Othomyxoviridae	Orthomyxoviridae, Influenza A virus	A/ Chinstrap Penguin/Antarctica/Bird.13/2015(H5N5)	1722	8	Yes	No	AInfluenza A virus (A/chinstrap penguin/Antarctica/B04/2015(H5N5))	1
Chinstrap Penguin, King George Island	Vertebrate Associated	Picornaviridae	Picornaviridae, Unassigned	scott virus	7224	1	No	Yes	Phopivirus	0.383
Chinstrap Penguin, King George Island	Vertebrate Associated	Picornaviridae	Picornaviridae,Unassigned	Ross Virus	2670	1	Yes	Yes	Tupaia hepatovirus A	0.404
Adelie Penguin, King George Island	Vertebrate Associated	Paramyxoviridae	Paramyxoviridae, Avulavirus	Avian avulavirus 17/Adelie Penguin 14	14660	1	Yes	No	Antarctic penguin virus A	0.995
Adelie Penguin, King George Island	Vertebrate Associated	Picornaviridae	Picornaviridae, Unassigned	Shirase Virus (isoform 1)	6970	1	Yes	Yes	Turkey gallivirus	0.557
Adelie Penguin, King George Island	Vertebrate Associated	Picornaviridae	Picornaviridae, Unassigned	Shirase Virus (isoform 2)	1377	1	No	Yes	Canine kobuvirus	0.251
Adelie Penguin, King George Island	Vertebrate Associated	Reoviridae	Reoviridae, Rotavirus	Mawson Virus	1103	1 of 11	No	Yes	Rotavirus D	0.6358
Adelie Penguin, Kopaitik Island	Vertebrate Associated	Caliciviridae	Caliciviridae, Unassigned	Wilkes Virus	8458	1	Yes	Yes	Goose calicivirus	0.622
Adelie Penguin, Kopaitik Island	Vertebrate Associated	Paramyxoviridae	Paramyxoviridae, Avulavirus	Avian avulavirus 17/Adelie Penguin 15	14904	1	Yes	No	Antarctic penguin virus A	1
Adelie Penguin, Kopaitik Island	Vertebrate Associated ****	Picobirnaviridae	Picobirnaviridae, Picobirnavirus	Hilary Virus	1450	1	No	Yes	Dromedary picobirnavirus	0.49
Adelie Penguin, Kopaitik Island	Vertebrate Associated	Picornaviridae	Picornaviridae, Unassigned	Shirase Virus (isoform 3)	5639	1	Yes	Yes	Passerivirus A1	0.617
Gentoo Penguin, Paradise Bay	Unlikely vertebrate associated	Narnaviridae	Unclassified	Schouten virus	1895	1	no	Yes	Hubei narna-like virus 23	0.3322
Gentoo Penguin, Paradise Bay	Unlikely vertebrate associated	Narnaviridae	Unclassified	Gerritsz virus	723	1	no	Yes	Hubei narna-like virus 24	0.3173
Gentoo Penguin, Paradise Bay	Unlikely vertebrate associated	Nodaviridae	Unclassified	Tyabin virus	1599	1	yes	Yes	Shuangao noda like virus 1	0.4521
Gentoo Penguin, Paradise Bay	Unlikely vertebrate associated	Partitiviridae	Picobirnaviridae, Unclassified Picobirnavirus	Driatsky virus	1870	1	yes	Yes	Lysoka partiti-like virus	0.339
Chinstrap Penguin, Kopaitik Island	Unlikely vertebrate associated	Astroviridae	Unclassified	Mott virus	2626	1	yes	Yes	Salmovirus	0.3396
Chinstrap Penguin, Kopaitik Island	Unlikely vertebrate associated	Astroviridae	Unclassified	Somov virus	2650	1	yes	Yes	Salmovirus	0.3417
Chinstrap Penguin, Kopaitik Island	Unlikely vertebrate associated	Leviviridae	Unclassified	Rymill virus	3511	1	yes	Yes	Beihai levi-like virus 20	0.3159
Chinstrap Penguin, Kopaitik Island	Unlikely vertebrate associated	Leviviridae	Unclassified	Ellsworth virus	3583	1	yes	Yes	Beihai levi-like virus 20	0.4345
Chinstrap Penguin, Kopaitik Island	Unlikely vertebrate associated	Leviviridae	Unclassified Leviviridae	Nordenskjöld virus	3644	1	yes	Yes	Leviviridae sp	0.4589
Chinstrap Penguin, Kopaitik Island	Unlikely vertebrate associated	Narnaviridae	Unclassified	Smith virus	2475	1	yes	Yes	Beihai narna-like virus 26	0.2822
Chinstrap Penguin, Kopaitik Island	Unlikely vertebrate associated	Narnaviridae	Unclassified	Halley virus	2193	1	yes	Yes	Hubei narna-like virus 23	0.324
Chinstrap Penguin, Kopaitik Island	Unlikely vertebrate associated	Narnaviridae	Unclassified	Vespucci virus	2381	1	yes	Yes	Wenling narna-like virus 1	0.4583
Chinstrap Penguin, Kopaitik Island	Unlikely vertebrate associated	Narnaviridae	Narnaviridae, Mitovirus, unclassified mitovirus	kagge virus	2215	1	yes	Yes	Mitovirus sp	0.2593
Chinstrap Penguin, Kopaitik Island	Unlikely vertebrate associated	Nodaviridae	Unclassified	Raina virus	4344	1	yes	Yes	Beihai noda like virus 21	0.3396
Chinstrap Penguin, Kopaitik Island	Unlikely vertebrate associated	Partitiviridae	Unclassified Picobirnavirus	Stroud virus	1405	1	no	Yes	Lysoka partiti-like virus	0.3266
Chinstrap Penguin, Kopaitik Island	Unlikely vertebrate associated	Partitiviridae	Unclassified	Petrov virus	1683	1	no	Yes	Giant panda associated partiti-like virus	0.5617
Chinstrap Penguin, Kopaitik Island	Unlikely vertebrate associated	Partitiviridae	Unclassified	Maksutov virus	1799	1	yes	Yes	Hubei partiti-like virus 55	0.5711
Chinstrap Penguin, Kopaitik Island	Unlikely vertebrate associated	Partitiviridae	Unclassified Picobirnavirus	Dubrovin virus	1260	1	no	Yes	Lysoka partiti-like virus	0.4454
Chinstrap Penguin, Kopaitik Island	Unlikely vertebrate associated	Picobirnaviridae	Unclassified	Treshnikov virus	946	1	no	Yes	Shahe picobirna-like virus 1	0.3036
Chinstrap Penguin, Kopaitik Island	Unlikely vertebrate associated	Picobirnaviridae	Unclassified	Luncke virus	3698	1	yes	Yes	Beihai picobirna-like virus 7	0.3782
Chinstrap Penguin, Kopaitik Island	Unlikely vertebrate associated	Picobirnaviridae	Unclassified	Dralkin virus	1629	1	yes	Yes	Hubei picobirna-like virus 4	0.4457
Chinstrap Penguin, Kopaitik Island	Unlikely vertebrate associated	Picobirnaviridae	Unclassified	Tolstikov virus	921	1	no	Yes	Beihai picobirna-like virus 10	0.3895
Chinstrap Penguin, Kopaitik Island	Unlikely vertebrate associated	Picornaviridae	Picornavirales, unclassified picornavirales	Tarbeyev virus	2678	1	no	Yes	Calhevirus 1	0.3528
Chinstrap Penguin, Kopaitik Island	Unlikely vertebrate associated	Tombusviridae	Unclassified	Serdyukov virus	1460	1	no	Yes	Beihai tombus like virus 7	0.4
Chinstrap Penguin, Kopaitik Island	Unlikely vertebrate associated	Tombusviridae	Unclassified	Kornilov virus	2706	1	no	Yes	Beihai tombus like virus 4	0.5572
Chinstrap Penguin, Kopaitik Island	Unlikely vertebrate associated	Tombusviridae	Unclassified	Sedov virus	4423	1	no	Yes	Jingmen tombus like virus 2	0.3018
Chinstrap Penguin, King George Island	Unlikely vertebrate associated	Astroviridae	Astroviridae, Avastrovirus	Fuchs virus	6959	1	no	Yes	Avastrovirus_2	0.4291
Chinstrap Penguin, King George Island	Unlikely vertebrate associated	Leviviridae	Leviviridae, unclassified Leviviridae	Bruce virus	4158	1	no	Yes	Leviviridae sp	0.4632
Chinstrap Penguin, King George Island	Unlikely vertebrate associated	Mitoviridae	Narnaviridae, Mitovirus, unclassified mitovirus	Balleny virus	1035	1	no	Yes	Mitovirus sp	0.5319
Chinstrap Penguin, King George Island	Unlikely vertebrate associated	Narnaviridae	Unclassified	Ptolmey virus	2049	1	no	Yes	Beihai narna-like virus 16	0.6192
Chinstrap Penguin, King George Island	Unlikely vertebrate associated	Narnaviridae	Unclassified	Ui-te-Rangiora virus	4078	1	yes	Yes	Beihai narna-like virus 19	0.4217
Chinstrap Penguin, King George Island	Unlikely vertebrate associated	Narnaviridae	Narnaviridae, unclassified Narnaviridae	de Kerguelen virus	1178	1	no	Yes	Barns Ness breadcrumb sponge narna-like virus 2	0.3962
Chinstrap Penguin, King George Island	Unlikely vertebrate associated	Narnaviridae	Unclassified	Magellan virus	2174	1	no	Yes	Beihai narna-like virus 3	0.3648
Chinstrap Penguin, King George Island	Unlikely vertebrate associated	Narnaviridae	Unclassified	Coelho virus	4891	1	no	Yes	Beihai narna-like virus 10	0.3583
Chinstrap Penguin, King George Island	Unlikely vertebrate associated	Narnaviridae	Unclassified	Palmer virus	1461	1	no	Yes	Hubei narna-like virus 22	0.328
Chinstrap Penguin, King George Island	Unlikely vertebrate associated	Narnaviridae	Unclassified	Shelvocke virus	1210	1	no	Yes	Hubei narna-like virus 23	0.3737
Chinstrap Penguin, King George Island	Unlikely vertebrate associated	Nodaviridae	Unclassified	Artemyev virus	3320	1	no	Yes	Beihai noda like virus 10	0.3892
Chinstrap Penguin, King George Island	Unlikely vertebrate associated	Picobirnaviridae	Unclassified	Korotkevich virus	1685	1	no	Yes	Hubei picobirna-like virus 4	0.4797
Chinstrap Penguin, King George Island	Unlikely vertebrate associated	Picornaviridae	Picornavirales, Secoviridae, Torrdovirus, unclassified Torradovirus	Lawrence virus	1317	1	no	Yes	Red clover torradovirus 1	0.2241
Chinstrap Penguin, King George Island	Unlikely vertebrate associated	Picornaviridae	Unclassified	Krenkel virus	1937	1	no	Yes	Pemambuco virus	0.6246
Chinstrap Penguin, King George Island	Unlikely vertebrate associated	Picornaviridae	Unclassified	Averyanov virus	9215	1	yes	Yes	Hubei picorna-like virus 62	0.2442
Chinstrap Penguin, King George Island	Unlikely vertebrate associated	Sobemoviridae	Solmoviridae, Sobemovirus, unclassified sobemovirus	Khabarov virus	4657	2	yes	Yes	Barns Ness beadlet anemone sobemo-like virus 1	0.4344
Chinstrap Penguin, King George Island	Unlikely vertebrate associated	Tombusviridae	Unclassified	Bardin virus	1695	1	no	Yes	Jingmen tombus like virus 2	0.2442
Adelie Penguin, King George Island	Unlikely vertebrate associated	Leviviridae	Unclassified	Ketchum virus	3454	1	no	Yes	Beihai levi-like virus 20	0.3759
Adelie Penguin, King George Island	Unlikely vertebrate associated	Leviviridae	Unclassified Leviviridae	Mella virus	3737	1	yes	Yes	Leviviridae sp	0.328
Adelie Penguin, King George Island	Unlikely vertebrate associated	Leviviridae	Unclassified	Cope virus	1275	1	no	Yes	Shahe levi-like virus 1	0.3594
Adelie Penguin, King George Island	Unlikely vertebrate associated	Leviviridae	Unclassified	Cooper virus	3129	1	no	Yes	Wenling levi-like virus 4	0.3719
Adelie Penguin, King George Island	Unlikely vertebrate associated	Leviviridae	Unclassified Leviviridae	Tunzelmann virus	1034	1	no	Yes	Leviviridae sp	0.3984
Adelie Penguin, King George Island	Unlikely vertebrate associated	Leviviridae	Unclassified	O'Leary virus	2722	1	no	Yes	Shahe levi-like virus 1	0.2938
Adelie Penguin, King George Island	Unlikely vertebrate associated	Leviviridae	Unclassified	Marr virus	3679	1	yes	Yes	Beihai levi-like virus 20	0.3552
Adelie Penguin, King George Island	Unlikely vertebrate associated	Leviviridae	Unclassified	Halvorsen virus	3922	1	no	Yes	Beihai levi-like virus 20	0.2864
Adelie Penguin, King George Island	Unlikely vertebrate associated	Leviviridae	Unclassified	Charcot virus	4215	1	yes	Yes	Beihai levi-like virus 20	0.3067
Adelie Penguin, King George Island	Unlikely vertebrate associated	Narnaviridae	Unclassified Narnaviridae	Biscoe virus	1902	1	no	Yes	Barns ness breadcrumb sponge narna-like virus 2	0.3045
Adelie Penguin, King George Island	Unlikely vertebrate associated	Narnaviridae	Unclassified	le Maire virus	2045	1	yes	Yes	Hubei narna-like virus 23	0.3465
Adelie Penguin, King George Island	Unlikely vertebrate associated	Narnaviridae	Unclassified	la Roché virus	1946	1	yes	Yes	Hubei narna-like virus 23	0.3273
Adelie Penguin, King George Island	Unlikely vertebrate associated	Narnaviridae	Unclassified Narnaviridae	d'Urville virus	1222	1	no	Yes	Barns Ness breadcrumb sponge narna-like virus 2	0.4405
Adelie Penguin, King George Island	Unlikely vertebrate associated	Narnaviridae	Unclassified Narnaviridae	de Lozier virus	2275	1	yes	Yes	Barns Ness dog whelk narna-like virus 1	0.4006
Adelie Penguin, King George Island	Unlikely vertebrate associated	Narnaviridae	Unclassified Narnaviridae	Varley virus	2085	1	no	Yes	Melbourne fly narnavirus 1	0.3897
Adelie Penguin, King George Island	Unlikely vertebrate associated	Narnaviridae	Unclassified Narnaviridae	Telmo virus	2693	1	yes	Yes	Melbourne fly narnavirus 1	0.339
Adelie Penguin, King George Island	Unlikely vertebrate associated	Narnaviridae	Unclassified	Cook virus	1018	1	no	Yes	Beihai narna-like virus 26	0.3192
Adelie Penguin, King George Island	Unlikely vertebrate associated	Narnaviridae	Unclassified	Davis virus	2674	1	yes	Yes	Hubei narna-like virus 22	0.3318
Adelie Penguin, King George Island	Unlikely vertebrate associated	Narnaviridae	Unclassified	Bransfield virus	2590	1	yes	Yes	Hubei narna-like virus 22	0.3107
Adelie Penguin, King George Island	Unlikely vertebrate associated	Narnaviridae	Unclassified	Bellingshausen virus	2177	1	yes	Yes	Hubei narna-like virus 22	0.3241
Adelie Penguin, King George Island	Unlikely vertebrate associated	Partitiviridae	Unclassified Picobirnavirus	Senko virus	1652	1	yes	Yes	Lysoka partiti-like virus	0.3924
Adelie Penguin, Kopaitik Island	Unlikely vertebrate associated	Leviviridae	Unclassified	Riiser virus	3615	1	yes	Yes	Beihai levi-like virus 20	0.4399
Adelie Penguin, Kopaitik Island	Unlikely vertebrate associated	Leviviridae	Unclassified	Christensen virus	3484	1	yes	Yes	Beihai levi-like virus 20	0.3159
Adelie Penguin, Kopaitik Island	Unlikely vertebrate associated	Leviviridae	Unclassified	ousland virus	3592	1	no	Yes	Beihai levi-like virus 20	0.3454
Adelie Penguin, Kopaitik Island	Unlikely vertebrate associated	Leviviridae	Unclassified	Drygalski virus	3980	1	no	Yes	Beihai levi-like virus 23	0.3581
Adelie Penguin, Kopaitik Island	Unlikely vertebrate associated	Leviviridae	Unclassified Leviviridae	Larsen virus	2727	1	yes	Yes	Leviviridae sp	0.2969
Adelie Penguin, Kopaitik Island	Unlikely vertebrate associated	Leviviridae	Unclassified Leviviridae	Borchgrevink virus	1241	1	no	Yes	Leviviridae sp	0.3209
Adelie Penguin, Kopaitik Island	Unlikely vertebrate associated	Leviviridae	Unclassified Leviviridae	de Gerlache virus	3684	1	yes	Yes	Leviviridae sp	0.3583
Adelie Penguin, Kopaitik Island	Unlikely vertebrate associated	Leviviridae	Unclassified	Mawson virus	3497	1	yes	Yes	Shahe levi-like virus 1	0.3222
Adelie Penguin, Kopaitik Island	Unlikely vertebrate associated	Leviviridae	Unclassified	Kyst virus	1078	1	no	Yes	Beihai levi-like virus 20	0.5
Adelie Penguin, Kopaitik Island	Unlikely vertebrate associated	Leviviridae	Unclassified	Byrd virus	1006	1	no	Yes	Beihai levi-like virus 20	0.3707
Adelie Penguin, Kopaitik Island	Unlikely vertebrate associated	Leviviridae	Unclassified	Filchner virus	2873	1	yes	Yes	Shahe levi-like virus 1	0.3236
Adelie Penguin, Kopaitik Island	Unlikely vertebrate associated	Leviviridae	Unclassified	Dundee virus	2703	1	no	Yes	Hubei levi-like virus 7	0.2571
Adelie Penguin, Kopaitik Island	Unlikely vertebrate associated	Narnaviridae	Unclassified	Powell virus	2636	1	yes	Yes	Hubei narna-like virus 22	0.321
Adelie Penguin, Kopaitik Island	Unlikely vertebrate associated	Narnaviridae	Unclassified	Lazarev virus	963	1	no	Yes	Hubei narna-like virus 22	0.2913
Adelie Penguin, Kopaitik Island	Unlikely vertebrate associated	Narnaviridae	Unclassified	de Castilla virus	1272	1	no	Yes	Hubei narna-like virus 23	0.3258
Adelie Penguin, Kopaitik Island	Unlikely vertebrate associated	Narnaviridae	Unclassified	de Nodal virus	2093	1	yes	Yes	Hubei narna-like virus 23	0.3455
Adelie Penguin, Kopaitik Island	Unlikely vertebrate associated	Narnaviridae	Unclassified	Drake virus	2212	1	yes	Yes	Hubei narna-like virus 24	0.3127
Adelie Penguin, Kopaitik Island	Unlikely vertebrate associated	Partitiviridae	Unclassified	Ostrekin virus	1856	1	yes	Yes	Hubei partiti-like virus 53	0.4307
Tick Female	Tick Associated	Tetraviridae	Unclassified	Vovk virus	5296	1	yes	Yes	Tick borne tetravirus-like virus	0.3573
Tick Nymph 2	Tick Associated	Leviviridae	Unclassified	Mackintosh virus	3536	1	yes	Yes	Beihai levi-like virus 20	0.3234
Tick Male, Tick Female, Tick Nymph 1	Tick Associated	Phenuiviridae	Unclassified	Ronne virus	10900	2	yes	Yes	Timbillica virus	39.1
Tick Male, Tick Female, Tick Nymph 1	Tick Associated	Reoviridae	Unclassified	Fennes virus	10908	4 (rdrp, vp2, vp4, vp10)	yes	Yes	Shelly headland virus	0.3096
Tick Male, Tick Female, Tick Nymph 1, Tick Nymph 2	Tick Associated	Nairoviridae	Bunyavirales, Nairoviridae, Orthonairovirus, Sakhalin orthonairovirus	Taggert virus	14663	3	yes	no	Taggert virus	0.81
Tick Male, Tick Female, Tick Nymph 1, Tick Nymph 2	Tick Associated	Tetraviridae	Unclassified	Bulatov virus	5193	1	yes	Yes	Tick borne tetravirus-like virus	0.3512
Tick Female	Tick Associated	Rhabdoviridae	Uclassified Mononegavirales	Messner virus	1245	1	no	Yes	Norway mononegavirus 1	0.3792
Tick Nymph 1, Tick Nymph 2	Tick Associated	Iflaviridae	Unclassified	Gerbovich virus	9523	1	yes	Yes	Hubei tick virus 1	56.51
Tick Nymph 2	Tick Associated	Phenuiviridae	Unclassified	Piguzov virus	9813	2	yes	Yes	Timbillica virus	41.77
